# Supplementary material for: Perception of COVID-19 Booster Dose Vaccine among Healthcare Workers in India and Saudi Arabia
Source: Int J Environ Res Public Health. 2022 Jul 22;19(15):8942. doi: 10.3390/ijerph19158942 (PMC9332579; doi:10.3390/ijerph19158942)
Supplement: Supplementary file 1 [file ijerph-19-08942-s001.zip]

Archive with 1 entries (1 files):
- ijerph-1784105-supplementary.pdf
